# Supplementary material for: Identification of Somatic Mutations in Plasma Cell-Free DNA from Patients with Metastatic Oral Squamous Cell Carcinoma
Source: Int J Mol Sci. 2023 Jun 20;24(12):10408. doi: 10.3390/ijms241210408 (PMC10298855; doi:10.3390/ijms241210408)
Supplement: Supplementary file 1 [file ijms-24-10408-s001.zip]

Archive with 1 entries (1 files):
- ijms-2414300-supplementary.pdf
